# Supplementary material for: Unsupervised Phenotyping of Asthma: Integrating Serum Periostin with Clinical and Inflammatory Profiles
Source: Diagnostics (Basel). 2025 Nov 27;15(23):3028. doi: 10.3390/diagnostics15233028 (PMC12691264; doi:10.3390/diagnostics15233028)
Supplement: Supplementary file 1 [file diagnostics-15-03028-s001.zip]

Archive with 1 entries (1 files):
- diagnostics-3972193-supplementary.pdf
